# Supplementary material for: Exploring Telehealth Readiness in a Resource Limited Setting: Digital and Health Literacy among Older People in Rural India (DAHLIA)
Source: Geriatrics (Basel). 2022 Mar 1;7(2):28. doi: 10.3390/geriatrics7020028 (PMC8938771; doi:10.3390/geriatrics7020028)
Supplement: Supplementary file 1 [file geriatrics-07-00028-s001.zip]

Archive with 1 entries (1 files):
- geriatrics-1599669-supplementary.pdf
